# Supplementary material for: Glycosylated Cathepsin V Serves as a Prognostic Marker in Lung Cancer
Source: Front Oncol. 2022 Apr 13;12:876245. doi: 10.3389/fonc.2022.876245 (PMC9043764; doi:10.3389/fonc.2022.876245)
Supplement: Supplementary file 2 [file Table_1.xls]

## Sheet: Sheet1
Patient	Lymph nodes
Patient1	N2
Patient2	N2
Patient3	N1
Patient4	N0
Patient5	N0
Patient6	N0
Patient7	NO
Patient8	NO
Patient9	NO
Patient10	N2
Patient11	N1
Patient12	N1
Patient13	N0
Patient14	N0
Patient15	N0
Patient16	N0
Patient17	N3
Patient18	N0
Patient19	N1
Patient20	N3
Patient21	N3
Patient22	N0
Patient23	N1
Patient24	N0
